# Supplementary material for: Fluorinated Cell-Penetrating Peptide for Co-Delivering siHIF-1α and Sorafenib to Enhance In Vitro Anti-Tumor Efficacy
Source: Pharmaceutics. 2023 Dec 16;15(12):2789. doi: 10.3390/pharmaceutics15122789 (PMC10747150; doi:10.3390/pharmaceutics15122789)
Supplement: Supplementary file 1 [file pharmaceutics-15-02789-s001.zip]

Archive with 1 entries (1 files):
- pharmaceutics-2771913-supplementary.pdf
